# Supplementary material for: Is Gene Transcription Involved in Seed Dry After-Ripening?
Source: PLoS One. 2014 Jan 20;9(1):e86442. doi: 10.1371/journal.pone.0086442 (PMC3896479; doi:10.1371/journal.pone.0086442)
Supplement: Table S1 — List of probsets differentially abundant in dry seeds (≥ 2-fold; p<0.05) between dormant (D) and non-dormant (ND; D vs. ND), after-ripened control (C) and ND (C vs. ND) and D and C (D vs. C) samples. (XLSX) [file pone.0086442.s001.xlsx]

## Sheet: D vs. ND
Transcripts more or less abundant in ND dry seeds comparing to dormant ones (p<0,05)
nd: not determined
Affymetrix chip ID www.heliagene.org	Heliagene Accession number (www.heliagene.org)	Reference transcriptome ID www.heliagene.org/HaT13l	Arabidopsis homologue AGI	AGI description	Log2 Ratio D/ND
Heli052611_st	HuDY913133	HaT13l003694	nd		1.96522
Heli060118_st	HuCL00003C004		nd		1.70412
Heli071608_st	HuBU020623	HaT13l059933	AT2G27030	protein coding calmodulin 5 (CAM5)	1.62352
Heli059279_st	HuCL19837C001	HaT13l020422	nd		1.59903
Heli093223_st	HuCX946321		nd		1.44171
Heli001886_st	HuCL00460C005	HaT13l012535	AT2G26740	protein coding epoxide hydrolase (SEH)	1.40589
Heli060072_st	HuCL17407C001	HaT13l099815	nd		1.36578
Heli059342_st	HuCL00394C002	HaT13l008111	nd		1.31708
Heli036862_x_st	HuBU029292		nd		1.27124
Heli020473_x_st	HuCL03002C002	HaT13l019719	nd		1.25762
Heli052463_st	HuCL00117C002	HaT13l124686	nd		1.22545
Heli072715_st	HuDY929058	HaT13l109020	nd		1.21558
Heli012665_x_st	HuCL00001C619	HaT13l012679	AT5G03240	protein coding polyubiquitin 3 (UBQ3)	1.21447
Heli058062_st	HuCL21481C001		nd		1.21401
Heli076942_st	HuBU019914	HaT13l020857	nd		1.16472
Heli060013_st	HuCL08448C001	HaT13l047154	nd		1.16371
Heli093833_st	HuCX944051		nd		1.13656
Heli071469_st	HuDY906631		nd		1.11812
Heli074229_st	HuBU021987	HaT13l031074	nd		1.11382
Heli094137_st	HuCX946398		nd		1.11192
Heli002168_x_st	HuCD855014	HaT13l003958	nd		1.1065
Heli059488_st	HuCL01716C001	HaT13l021581	nd		1.08556
Heli091437_st	HuCD856812	HaT13l200766	AT3G12120	protein coding fatty acid desaturase 2 (FAD2)	1.07616
Heli016145_st	HuCL06132C001	HaT13l012873	AT1G72450	protein coding jasmonate-zim-domain protein 6 (JAZ6);TIFY domain protein11B (TIFY11B)	1.07214
Heli087447_st	HuCX943719		nd		1.0702
Heli084798_st	HuAJ541566	HaT13l021300	nd		1.06937
Heli013788_x_st	HuCL03084C002	HaT13l025422	nd		1.06781
Heli006895_st	HuCL02799C001	HaT13l004355	nd		1.05938
Heli075420_st	HuBQ910562	HaT13l012877	nd		1.05299
Heli066615_st	HuBQ967933	HaT13l017920	nd		1.01122
Heli060055_st	HuCL18707C001	HaT13l084095	nd		1.00825
Heli075735_st	HuDY928918	HaT13l029414	AT5G14170	encode a protein that belongs to the chromodomain remodeling complex (CHC1)	1.00201
Heli043055_st	HuCL18414C001		nd		1.00014
Heli093208_st	HuCX946321		nd		-1.00078
Heli013118_st	HuCL13152C001	HaT13l034641	nd		-1.00323
Heli092871_st	HuCX943552		nd		-1.00889
Heli059434_st	HuCL17665C001	HaT13l005861	AT5G20230	encode a blue copper binding protein (BCB)	-1.01004
Heli048968_st	HuCD850422	HaT13l200163	AT3G61140	protein coding FUSCA 6 (FUS6)	-1.01413
Heli084891_st	HuAJ829191	HaT13l049241	nd		-1.02194
Heli094795_st	HuCX946012		nd		-1.02706
Heli088310_st	HuAJ412454		nd		-1.02852
Heli037349_x_st	HuCL00001C812	HaT13l118000	nd		-1.03388
Heli078257_st	HuBU029463		nd		-1.03565
Heli074806_st	HuBU019016	HaT13l026304	nd		-1.04192
Heli072449_st	HuDY927493	HaT13l003842	nd		-1.0438
Heli076544_st	HuDY918730		nd		-1.06225
Heli003613_x_st	HuCL00001C634	HaT13l070133	nd		-1.06529
Heli071871_st	HuBQ912370	HaT13l201248	nd		-1.07673
Heli091595_st	HuAJ541622	HaT13l048841	nd		-1.08765
Heli085519_st	HuCX945209		nd		-1.08833
Heli050335_st	HuAJ827984	HaT13l064109	nd		-1.09478
Heli041443_st	HuCL00001C796		nd		-1.0948
Heli075667_st	HuBU035220	HaT13l120066	nd		-1.10044
Heli071106_st	HuBU020192	HaT13l024825	nd		-1.12084
Heli076280_st	HuBQ974011		nd		-1.12216
Heli004909_st	HuCL20375C001	HaT13l029084	nd		-1.13364
Heli004810_x_st	HuCL00001C728	HaT13l045276	nd		-1.14528
Heli044936_st	HuCD855222		nd		-1.14705
Heli060025_st	HuCL00276C002		nd		-1.1485
Heli036418_st	HuCD853652		nd		-1.15859
Heli066271_st	HuBQ969569	HaT13l112625	nd		-1.16551
Heli086495_st	HuCD847064		nd		-1.1733
Heli043485_st	HuCL00001C487	HaT13l073355	nd		-1.18151
Heli070358_st	HuBQ977134	HaT13l001165	nd		-1.18523
Heli020561_x_st	HuCL00001C817	HaT13l114446	nd		-1.18817
Heli014141_st	HuCL01443C002	HaT13l038942	AT4G23190	Encodes putative receptor-like protein kinase 11 (CRK11)	-1.20547
Heli048759_st	HuBQ974239		nd		-1.20748
Heli059986_x_st	HuCL00035C001		nd		-1.2133
Heli059206_st	HuCL17308C001	HaT13l015406	nd		-1.21393
Heli059723_st	HuCL11935C002		nd		-1.22704
Heli058658_st	HuCL00001C389	HaT13l081020	nd		-1.2287
Heli043394_st	HuCD854083	HaT13l004252	AT3G04120	protein coding glyceraldehyde-3-phosphate dehydrogenase C subunit 1 (GAPC1)	-1.23362
Heli056912_st	HuCL18543C001	HaT13l015011	nd		-1.2426
Heli075526_st	HuBU032954	HaT13l018354	AT4G12390	pectin methylesterase inhibitor 1 (PME1)	-1.24323
Heli028854_st	HuBQ971582	HaT13l048045	nd		-1.25136
Heli072608_st	HuDY920148		nd		-1.26492
Heli071468_st	HuBU029639	HaT13l010420	nd		-1.2694
Heli076708_st	HuBU032024		nd		-1.2837
Heli087464_st	HuCX945149		nd		-1.2928
Heli075733_x_st	HuDY909371		nd		-1.3027
Heli043861_st	HuBQ913022	HaT13l017026	nd		-1.30947
Heli075222_st	HuBU015764		nd		-1.31302
Heli059131_st	HuCL00002C069	HaT13l053451	nd		-1.32688
Heli049602_st	HuBU028730		nd		-1.33229
Heli072706_st	HuBQ977068		nd		-1.3342
Heli054076_st	HuBU026167		nd		-1.3383
Heli076576_st	HuDY909498		nd		-1.34416
Heli086364_x_st	HuBU671831	HaT13l018831	nd		-1.36375
Heli028916_x_st	HuCL00001C795	HaT13l028675	nd		-1.36999
Heli078090_st	HuDY914619	HaT13l017009	AT3G24590	Encodes a signal peptidase Plsp1 (plastidic type I signal peptidase 1)	-1.40483
Heli046882_st	HuBU019749		nd		-1.40751
Heli050133_st	HuBQ915470	HaT13l013623	nd		-1.41988
Heli078495_st	HuBQ975197	HaT13l101272	nd		-1.43216
Heli077521_st	HuBU031799		nd		-1.46376
Heli058013_x_st	HuCL00001C420	HaT13l066721	nd		-1.49148
Heli058984_st	HuCL10605C001	HaT13l012457	nd		-1.52773
Heli010337_st	HuCL02340C001	HaT13l002203	AT4G36220	encodes ferulate 5-hydroxylase (F5H)	-1.53658
Heli075700_st	HuBQ974728		nd		-1.65176
Heli022775_st	HuCL12355C001		nd		-1.74307
Heli051999_st	HuAJ542322	HaT13l001358	AT4G13940	Encodes a S-adenosyl-L-homocysteine hydrolase	-1.78135
Heli024137_st	HuDY924978	HaT13l009117	AT5G65940	protein coding beta-hydroxyisobutyryl-CoA hydrolase1 (chy1)	-1.87171
Heli088275_st	HuCX945530		nd		-1.8931
Heli047284_st	HuCL16149C001	HaT13l039923	nd		-1.8976
Heli051995_st	HuBU030131	HaT13l010455	AT4G37890	protein coding embryo sac development arrest 40 (EDA40)	-2.19634
Heli073891_st	HuBQ966564	HaT13l090152	nd		-2.35201

## Sheet: C vs. ND
transcripts more or less abundant in ND dry seeds comparing to control seeds (p<0,05)
nd: not determined
Affymetrix chip ID www.heliagene.org	Heliagene Accession number (www.heliagene.org)	Reference transcriptome ID www.heliagene.org/HaT13l	Arabidopsis homologue AGI	AGI description	Log2 Ratio C/ND
Heli059407_st	HuCL00722C002		nd		3.07386
Heli069754_st	HuBU027997	HaT13l041321	nd		2.4317
Heli084374_st	HuCX945143		nd		2.36188
Heli060118_st	HuCL00003C004		nd		2.12982
Heli093986_st	HuCX943585	HaT13l083581	nd		2.11102
Heli052463_st	HuCL00117C002	HaT13l124686	nd		1.95119
Heli034299_st	HuDY924933		nd		1.76159
Heli033840_st	HuCD849323	HaT13l100706	nd		1.74846
Heli026832_st	HuCL00001C828	HaT13l027509	nd		1.7381
Heli093833_st	HuCX944051		nd		1.6909
Heli053177_st	HuBU019313	HaT13l008499	AT4G21380	encodes a putative receptor-like serine/threonine protein kinases 3 (RK3)	1.63707
Heli074229_st	HuBU021987	HaT13l031074	nd		1.59695
Heli093764_st	HuCD845890		nd		1.5754
Heli052139_st	HuCL01095C002	HaT13l007917	AT1G24120	encodes a DnaJ-like protein similar to ARG1 and ARL2	1.53788
Heli012656_st	HuCL00008C003	HaT13l011444	nd		1.51215
Heli058560_st	HuCL17582C001	HaT13l200557	nd		1.46984
Heli058062_st	HuCL21481C001		nd		1.4411
Heli075257_st	HuDY909416		nd		1.4275
Heli002168_x_st	HuCD855014	HaT13l003958	nd		1.38709
Heli076948_st	HuDY909501		nd		1.36553
Heli014687_x_st	HuCL00008C007		nd		1.35562
Heli073008_x_st	HuBQ910072	HaT13l011639	AT5G42520	encodes basic pentacysteine 6 (BPC6)	1.3016
Heli091901_st	HuCD850338	HaT13l078192	nd		1.29819
Heli054166_st	HuDY927806	HaT13l092889	nd		1.27901
Heli078376_x_st	HuBU032868		nd		1.25514
Heli091819_st	HuCX943637	HaT13l011482	AT1G67740	protein coding photosystem II BY (PSBY)	1.24953
Heli078050_st	HuBU032809		nd		1.24032
Heli094137_st	HuCX946398		nd		1.2402
Heli075141_st	HuDY909608		nd		1.2194
Heli078710_x_st	HuBU024799	HaT13l061807	nd		1.20499
Heli075707_st	HuBU023481	HaT13l027130	nd		1.19657
Heli077427_st	HuDY922864		nd		1.19571
Heli094652_st	HuCD854092		nd		1.18704
Heli059519_st	HuCL00411C002		nd		1.17158
Heli058658_st	HuCL00001C389	HaT13l081020	nd		1.16203
Heli077075_st	HuBU035863	HaT13l103516	nd		1.16017
Heli075336_st	HuBQ974622		nd		1.15872
Heli002754_x_st	HuDY926953	HaT13l011523	nd		1.15866
Heli035626_st	HuCX944892	HaT13l006668	AT1G02780	embryo defective 2386 (emb2386)	1.14902
Heli077795_st	HuBU021142		nd		1.14857
Heli086099_st	HuCD849504	HaT13l012117	nd		1.1477
Heli073327_st	HuBQ974540	HaT13l123899	nd		1.1405
Heli077079_st	HuDY909309		nd		1.12247
Heli016145_st	HuCL06132C001	HaT13l012873	AT1G72450	protein coding jasmonate-zim-domain protein 6 (JAZ6);TIFY domain protein11B (TIFY11B)	1.11539
Heli073166_x_st	HuBU018609	HaT13l011639	AT5G42520	encodes basic pentacysteine 6 (BPC6)	1.10847
Heli092382_st	HuCD847425		nd		1.10023
Heli077883_st	HuDY912797		nd		1.09557
Heli071336_x_st	HuBU032654		nd		1.08363
Heli077659_st	HuBQ975596	HaT13l063786	nd		1.07656
Heli076461_st	HuBU034467		nd		1.07096
Heli053063_st	HuBU028433		nd		1.07033
Heli071639_st	HuBQ974735	HaT13l004296	nd		1.06631
Heli058753_st	HuCL00381C002	HaT13l001723	AT1G47128	cysteine proteinase precursor-like protein/ dehydration stress-responsive gene (RD21)	1.06433
Heli088551_st	HuCD849422	HaT13l029343	nd		1.06006
Heli087447_st	HuCX943719		nd		1.05638
Heli084953_x_st	HuCX945194		nd		1.05308
Heli060070_st	HuCL11015C001	HaT13l085394	AT2G44840	encodes a member of the ERF (ethylene response factor) 13 (ERF13)	1.04623
Heli072637_st	HuDY929530	HaT13l082431	nd		1.04309
Heli077848_st	HuBU023474		nd		1.03839
Heli075816_st	HuBU031444		nd		1.03819
Heli051756_st	HuCD855203	HaT13l000038	AT5G61150	protein coding vernalization independence 4 (VIP4)	1.03696
Heli051394_st	HuBQ913475		nd		1.03691
Heli072995_st	HuDY930989	HaT13l022596	nd		1.03561
Heli075491_x_st	HuBU029075		nd		1.03501
Heli027174_st	HuCL03930C001	HaT13l004815	nd		1.03457
Heli091417_st	HuCD847674	HaT13l035024	nd		1.0312
Heli075917_st	HuDY909631		nd		1.01846
Heli047718_st	HuBQ911740	HaT13l025025	AT1G08510	protein coding an acyl-acyl carrier protein thioesterase B (FATB)	1.01801
Heli051337_st	HuBQ966470		nd		1.00932
Heli077839_st	HuBQ914899	HaT13l005956	nd		1.00571
Heli051591_st	HuBQ909909	HaT13l015175	AT5G66190	Encodes a leaf-type ferredoxin:NADP(H) oxidoreductase (FNR1)	1.0036
Heli077362_st	HuBQ966194		nd		1.00266
Heli046922_st	HuBQ966160	HaT13l008735	AT1G68010	Encodes hydroxypyruvate reductase (HPR)	-1.01887
Heli055904_st	HuBU028528	HaT13l003135	AT3G16785	protein coding phospholipase D P1 (PLDP1)	-1.02366
Heli039628_st	HuCL00568C003		nd		-1.03723
Heli092569_st	HuCD847283	HaT13l003301	nd		-1.04082
Heli077699_st	HuBQ977884	HaT13l065636	nd		-1.0481
Heli088815_st	HuCX944261		nd		-1.05147
Heli094988_x_st	HuAJ827901		nd		-1.05712
Heli041488_st	HuBU027371	HaT13l026094	nd		-1.05741
Heli059723_st	HuCL11935C002		nd		-1.0733
Heli059456_st	HuCL18526C001		nd		-1.08406
Heli088590_st	HuCD852786	HaT13l078059	AT5G42650	Encodes an allene oxide synthase (AOS)	-1.11516
Heli074651_st	HuBU030508	HaT13l063266	nd		-1.11916
Heli077872_st	HuBU021120	HaT13l017861	AT1G19800	Encodes a permease-like protein	-1.13535
Heli071468_st	HuBU029639	HaT13l010420	nd		-1.21545
Heli072335_st	HuBU029307		nd		-1.21556
Heli076017_st	HuBQ915633	HaT13l009827	AT1G54115	protein_coding cation calcium exchanger 4 (CCX4)	-1.24097
Heli022775_st	HuCL12355C001		nd		-1.27998
Heli036433_st	HuCL04207C002	HaT13l017099	AT5G64570	Encodes a beta-d-xylosidase 4 (XYL4)	-1.28537
Heli057966_st	HuCL00001C450	HaT13l000072	AT2G46020	Encodes a SWI/SNF chromatin remodeling ATPase. Protein coding brahma (BRM)	-1.57193
Heli076057_st	HuDY909324		nd		-1.60253

## Sheet: D vs. C
transcripts more or less abundant in control seeds comparing to dormant ones (p<0,05)
nd: not determined
Affymetrix chip ID www.heliagene.org	Heliagene Accession number (www.heliagene.org)	Reference transcriptome ID www.heliagene.org/HaT13l	Arabidopsis homologue AGI	AGI description	Log2 Ratio D/C
Heli053815_st	HuBG874308	HaT13l074200	AT1G68560	Encodes a alpha-xylosidase 1 (XYL1)	3.34513
Heli094575_st	HuCX945039		nd		1.61865
Heli041488_st	HuBU027371	HaT13l026094	nd		1.45812
Heli051644_st	HuCX944006	HaT13l075269	AT3G18040	Encodes a protein with similarity to MAP kinases (MAPK9)	1.39582
Heli019886_st	HuCD848215	HaT13l018971	AT5G17170	encodes enhancer of sos3-1 (ENH1)	1.30833
Heli065709_st	HuBU025394	HaT13l021829	nd		1.29212
Heli072235_st	HuDY927958	HaT13l129374	nd		1.27908
Heli075420_st	HuBQ910562	HaT13l012877	nd		1.25337
Heli094267_st	HuBU672009	HaT13l032429	nd		1.24113
Heli059279_st	HuCL19837C001	HaT13l020422	nd		1.19423
Heli060013_st	HuCL08448C001	HaT13l047154	nd		1.17017
Heli036433_st	HuCL04207C002	HaT13l017099	AT5G64570	Encodes a beta-xylosidase 4 (XYL4)	1.16902
Heli093077_st	HuCD856766		nd		1.14078
Heli075706_st	HuBU022387	HaT13l018707	nd		1.10926
Heli075877_st	HuBQ912422	HaT13l033413	nd		1.09828
Heli069522_st	HuBQ978086	HaT13l047006	nd		1.04599
Heli084612_st	HuCX945181		nd		1.03611
Heli051267_st	HuBQ969094	HaT13l086928	AT4G31120	protein coding SHK1 binding protein 1 (SKB1)	1.02179
Heli054803_st	HuBU031743	HaT13l018024	nd		1.02114
Heli078341_st	HuBU031513	HaT13l047948	nd		1.00457
Heli018106_x_st	HuCL00699C001	HaT13l009234	AT5G22880	Encodes a histone 2B (H2B) protein	1.00153
Heli054076_st	HuBU026167		nd		-1.00174
Heli060025_st	HuCL00276C002		nd		-1.00302
Heli015414_st	HuCL01779C001	HaT13l007778	nd		-1.00931
Heli051538_x_st	HuCL00001C831	HaT13l041575	nd		-1.0162
Heli063342_st	HuDY919589	HaT13l067738	nd		-1.02346
Heli089552_st	HuCX945078		nd		-1.02497
Heli094552_st	HuCX945039		nd		-1.02582
Heli091819_st	HuCX943637	HaT13l011482	AT1G67740	protein coding photosystem II BY (PSBY)	-1.02754
Heli088406_st	HuAJ541673	HaT13l024825	nd		-1.02929
Heli081675_x_st	HuCX945046		nd		-1.02986
Heli029927_st	HuCD847117	HaT13l009714	AT2G43820	protein coding UDP-glucosyltransferase 74F2 (UGT74F2)	-1.03045
Heli010374_x_st	HuDY925551		nd		-1.03158
Heli075222_st	HuBU015764		nd		-1.03201
Heli075948_st	HuBQ911123		nd		-1.04279
Heli059389_st	HuCL00002C070	HaT13l140792	nd		-1.0458
Heli074220_st	HuBQ910355	HaT13l137074	nd		-1.04783
Heli072706_st	HuBQ977068		nd		-1.04843
Heli082613_x_st	HuCX945144		nd		-1.05062
Heli091672_st	HuCX945030		nd		-1.05062
Heli051394_st	HuBQ913475		nd		-1.06338
Heli082600_x_st	HuCX945144		nd		-1.06652
Heli028916_x_st	HuCL00001C795	HaT13l028675	nd		-1.0678
Heli075953_st	HuBQ974227	HaT13l013443	nd		-1.06789
Heli045748_st	HuBQ913045		nd		-1.0685
Heli076918_st	HuBQ976545		nd		-1.07064
Heli046882_st	HuBU019749		nd		-1.07457
Heli073008_x_st	HuBQ910072	HaT13l011639	AT5G42520	encodes basic pentacysteine 6 (BPC6)	-1.07973
Heli023983_st	HuCL01007C003	HaT13l061481	nd		-1.08366
Heli071593_st	HuBQ916110	HaT13l060318	nd		-1.08389
Heli071704_st	HuDY928724	HaT13l022246	nd		-1.08427
Heli089204_st	HuCD846363		nd		-1.0865
Heli048968_st	HuCD850422	HaT13l200163	AT3G61140	protein coding FUSCA 6 (FUS6)	-1.09037
Heli078636_st	HuBQ967408		nd		-1.09125
Heli060061_st	HuCL17672C001		nd		-1.09127
Heli072608_st	HuDY920148		nd		-1.09128
Heli034621_x_st	HuCL00001C806	HaT13l041575	nd		-1.09158
Heli043324_st	HuDY909557		nd		-1.09566
Heli030589_st	HuCL00509C001		nd		-1.09702
Heli076121_st	HuBU028261	HaT13l100767	nd		-1.10257
Heli058787_st	HuCL00187C003	HaT13l099113	nd		-1.10481
Heli086397_st	HuCX945201		nd		-1.10555
Heli035626_st	HuCX944892	HaT13l006668	AT1G02780	encodes embryo defective 2386 (emb2386)	-1.10955
Heli091597_st	HuCD847387		nd		-1.11302
Heli072469_st	HuBQ973054	HaT13l004754	AT4G38680	Encodes a glycine-rich protein 2 (GRP2)	-1.1135
Heli004810_x_st	HuCL00001C728	HaT13l045276	nd		-1.11415
Heli076544_st	HuDY918730		nd		-1.11787
Heli077364_st	HuBQ967527		nd		-1.11999
Heli059680_st	HuCL17101C001	HaT13l133218	nd		-1.12185
Heli092427_st	HuCD855956	HaT13l011425	nd		-1.12741
Heli043394_st	HuCD854083	HaT13l004252	AT3G04120	encodes cytosolic glyceraldehyde-3-phosphate dehydrogenase C subunit (GAPC)	-1.12995
Heli066271_st	HuBQ969569	HaT13l112625	nd		-1.14473
Heli070251_st	HuDY928806		nd		-1.1449
Heli087251_st	HuCD850794	HaT13l012002	nd		-1.15177
Heli071106_st	HuBU020192	HaT13l024825	nd		-1.15696
Heli076948_st	HuDY909501		nd		-1.15733
Heli075733_x_st	HuDY909371		nd		-1.16479
Heli093742_st	HuCD845890		nd		-1.17181
Heli085675_st	HuCX945107		nd		-1.17587
Heli078776_st	HuDY922138		nd		-1.18476
Heli087464_st	HuCX945149		nd		-1.18487
Heli010337_st	HuCL02340C001	HaT13l002203	AT4G36220	encodes ferulate 5-hydroxylase (F5H)	-1.1855
Heli083880_st	HuCX945185		nd		-1.19059
Heli075778_st	HuBU030065		nd		-1.1908
Heli043861_st	HuBQ913022	HaT13l017026	nd		-1.19724
Heli059206_st	HuCL17308C001	HaT13l015406	nd		-1.21623
Heli075520_st	HuBQ974552	HaT13l001706	nd		-1.21846
Heli046924_st	HuBU023500	HaT13l015742	nd		-1.21876
Heli050133_st	HuBQ915470	HaT13l013623	nd		-1.21939
Heli075779_st	HuBU033381		nd		-1.22109
Heli027174_st	HuCL03930C001	HaT13l004815	nd		-1.22466
Heli057962_st	HuCL20714C001	HaT13l054850	nd		-1.22784
Heli084953_x_st	HuCX945194		nd		-1.23134
Heli034299_st	HuDY924933		nd		-1.23722
Heli048127_st	HuDY921713	HaT13l008209	nd		-1.24114
Heli091138_st	HuCD855916		nd		-1.24372
Heli073016_st	HuBU032171	HaT13l047953	nd		-1.24451
Heli089248_st	HuCX945199		nd		-1.24634
Heli060060_st	HuCL01779C003		nd		-1.25735
Heli093764_st	HuCD845890		nd		-1.25789
Heli075257_st	HuDY909416		nd		-1.25939
Heli091436_x_st	HuCD847674	HaT13l035024	nd		-1.26256
Heli071871_st	HuBQ912370	HaT13l201248	nd		-1.26824
Heli093208_st	HuCX946321		nd		-1.27085
Heli044180_x_st	HuDY909303		nd		-1.27176
Heli059986_x_st	HuCL00035C001		nd		-1.281
Heli007410_st	HuCL02086C001	HaT13l003959	AT2G40610	protein coding expansin A8 (EXPA8)	-1.28649
Heli060058_st	HuCL17529C001	HaT13l066504	AT3G56990	protein coding embryo sac development arrest 7 (EDA7)	-1.28693
Heli076643_st	HuDY926476		nd		-1.28913
Heli052326_st	HuCL00746C002	HaT13l053096	AT3G57650	Protein coding lysophosphatidylacyltransferase 2 (LPAT2)	-1.28974
Heli078283_st	HuDY913955		nd		-1.29015
Heli077758_st	HuBU021036	HaT13l028116	AT1G26150	Encodes a proline-rich extensin-like receptor kinase 10 (PERK10)	-1.2924
Heli078599_st	HuBQ911344		nd		-1.30013
Heli059434_st	HuCL17665C001	HaT13l005861	AT5G20230	Al-stress-induced gene protein coding BLUE-COPPER-BINDING PROTEIN (BCB)	-1.30132
Heli028854_st	HuBQ971582	HaT13l048045	nd		-1.31474
Heli077556_st	HuDY909559		nd		-1.31524
Heli070358_st	HuBQ977134	HaT13l001165	nd		-1.33002
Heli092445_st	HuCD850105	HaT13l016699	nd		-1.33196
Heli078257_st	HuBU029463		nd		-1.34506
Heli004808_x_st	HuCL00001C629	HaT13l043333	nd		-1.35317
Heli078340_st	HuBU030880		nd		-1.37648
Heli058013_x_st	HuCL00001C420	HaT13l066721	nd		-1.37837
Heli075598_st	HuDY910239		nd		-1.41568
Heli071327_st	HuBQ911878		nd		-1.41959
Heli055837_st	HuBU028267	HaT13l029373	AT2G04030	Encodes a chloroplast-targeted 90-kDa heat shock protein (CR88)	-1.45968
Heli051999_st	HuAJ542322	HaT13l001358	AT4G13940	protein coding homology- dependent gene silencing 1 (HOG1)	-1.4612
Heli024137_st	HuDY924978	HaT13l009117	AT5G65940	protein coding beta-hydroxyisobutyryl-coA hydrolase 1 (chy1)	-1.47514
Heli058984_st	HuCL10605C001	HaT13l012457	nd		-1.47695
Heli076708_st	HuBU032024		nd		-1.48083
Heli037349_x_st	HuCL00001C812	HaT13l118000	nd		-1.50312
Heli091595_st	HuAJ541622	HaT13l048841	nd		-1.5066
Heli077079_st	HuDY909309		nd		-1.52085
Heli039276_st	HuCX944393	HaT13l011156	nd		-1.5609
Heli088275_st	HuCX945530		nd		-1.5636
Heli014141_st	HuCL01443C002	HaT13l038942	AT4G23190	Encodes putative receptor-like protein kinase 11 (CRK11)	-1.56721
Heli042969_st	HuDY909472		nd		-1.68546
Heli092382_st	HuCD847425		nd		-1.72997
Heli033840_st	HuCD849323	HaT13l100706	nd		-1.91516
Heli055084_st	HuBU021693	HaT13l003907	AT4G04910	encodes N-ethylmaleimide sensitive factor (NSF)	-1.93504
Heli026832_st	HuCL00001C828	HaT13l027509	nd		-1.94279
Heli059773_st	HuCL02656C002		nd		-2.1071
Heli075700_st	HuBQ974728		nd		-2.20907
Heli093986_st	HuCX943585	HaT13l083581	nd		-2.34503
Heli069754_st	HuBU027997	HaT13l041321	nd		-2.34974
Heli058658_st	HuCL00001C389	HaT13l081020	nd		-2.39073
Heli051995_st	HuBU030131	HaT13l010455	AT4G37890	encodes embryo sac development arrest 40 (EDA40)	-2.4363
Heli084374_st	HuCX945143		nd		-2.68706
Heli059407_st	HuCL00722C002		nd		-2.77092
